# Supplementary material for: Assessing the Antitumor Potential of Variants of the Extracellular Carbohydrate Polymer from Synechocystis ΔsigF Mutant
Source: Polymers (Basel). 2023 Mar 10;15(6):1382. doi: 10.3390/polym15061382 (PMC10057057; doi:10.3390/polym15061382)
Supplement: Supplementary file 1 [file polymers-15-01382-s001.zip]

Archive with 2 entries (1 files):
- polymers-2249349-SI/
- polymers-2249349-SI/Mota et al 2023_Polymers_Suppl material.pdf
